# Supplementary material for: Human Macrophages Clear the Biovar Microtus Strain of Yersinia pestis More Efficiently Than Murine Macrophages
Source: Front Cell Infect Microbiol. 2019 Apr 24;9:111. doi: 10.3389/fcimb.2019.00111 (PMC6491462; doi:10.3389/fcimb.2019.00111)
Supplement: Supplementary Table 1 — Primers used for qRT-PCR. [file Table_1.XLSX]

## Sheet: 工作表1
Supplementary Table 1. Primers used for qRT-PCR.
geneID	Symbol	Forward primer	Reverse primer	Length
535	ATP6V0A1	CTACAGTCAGAGGCTGCTTATT	TGTCCATAATCGGAATGTTAGC	196 bp
929	CD14	GCAGCCGAAGAGTTCACAAGT	AGACGCAGCGGAAATCTTCAT	225 bp
958	CD40	ATCCAGAACCACCCACTGC	GTGTGTCTCTCTGTTCCAGGT	173 bp
1437	CSF2	TCCTGAACCTGAGTAGAGACAC	TGCTGCTTGTAGTGGCTGG	187 bp
1509	CTSD	ATTCCCGAGGTGCTCAAGAAC	TGGACTTGTCGCTGTTGTACT	187 bp
1513	CTSK	GCTATGGAAGAAGACCCACAG	GGTACTTTGAGTCCAGTCATC	207 bp
1522	CTSZ	AGACTACGGCTCCCTCTCTG	CCATCCTTATAGGTGCTGGTC	276 bp
2152	F3_2	CCCAAACCCGTCAATCAAGTC	CCAAGTACGTCTGCTTCACAT	139 bp
3055	HCK	ACCTACAACAAGCACACCAAG	GGGCTGAGAAGTCAATGAGTT	253 bp
3576	IL8	TCTCTTGGCAGCCTTCCTGAT	CTTGGGGTCCAGACAGAGC	220 bp
3663	IRF5_2	TGTCAGTGCAAGGTGTTCTGG	TTTGCGGTCAGGCCATTCT	204 bp
3976	LIF_2	CCAACGTGACGGACTTCCC	TACACGACTATGCGGTACAGC	82 bp
4055	LTBR	CCAGGCACCTATGTCTCAG	CCCAGGCAGCACAGAACATT	217 bp
5008	OSM	CACAGAGGACGCTGCTCAGT	GCTCTCTCAGTTTAGGAACATC	201 bp
5338	PLD2	TTCTGAACAAGGTGGGCGAT	CTCTCCGTGTGTACGAAGC	272 bp
6556	SLC11A1	CTCATGCAGGAGTTTGCCAAT	CCCATACAGGAAGTGGTGGT	252 bp
6696	SPP1	GTTTCGCAGACCTGACATCC	ACGGCTGTCCCAATCAGAAG	142 bp
6850	SYK	GGAGATGGCAGAACTTGGTC	GGGTAACTAGCAACACATTTC	170 bp
10437	IFI30	CTACGGAAACGCACAGGAAC	GGCATAGTGGCAGACTTCTC	188 bp
51311	TLR8_2	GACTACAGGAAGTTCCCCAAAC	ATACCGGGATTTCCGTTCTGG	169 bp
51561	IL23A_2	CTCAGGGACAACAGTCAGTTC	ACAGGGCTATCAGGGAGCA	119 bp
57192	MCOLN1	AGAGAACACCATCGCCTTCC	GCAGTCAGTAACCACCATCG	292 bp
353376	TICAM2	GGGACTTCGTGGAGTGGTGT	TCCTGAGAAGAGAATTGTGTGT	201 bp
