# Supplementary material for: Human Macrophages Clear the Biovar Microtus Strain of Yersinia pestis More Efficiently Than Murine Macrophages
Source: Front Cell Infect Microbiol. 2019 Apr 24;9:111. doi: 10.3389/fcimb.2019.00111 (PMC6491462; doi:10.3389/fcimb.2019.00111)
Supplement: Supplementary Table 2 — Correlation coefficients between RNA-seq analysis and q-RT PCR results were analyzed using the samples from the lymphocytes infected with strain 201 and the normal cell control. [file Table_2.XLSX]

## Sheet: 工作表1
Supplementary Table 2. Correlation coefficients between RNA-seq analysis and q-RT PCR results were analyzed using the samples from the lymphocytes infected with strain 201 and the normal cell control.
geneID	Symbol	Seq_log2Ratio (Mic_2h/Nor)	qPCR_log2Ratio(Mic_2h/Nor)	Seq_log2Ratio(Mic_4h/Nor)	qPCR_log2Ratio(Mic_4h/Nor)	Seq_log2Ratio(Mic_8h/Nor)	qPCR_log2Ratio(Mic_8h/Nor)
535	ATP6V0A1	1.39803	0.42	0.930737	0.22	0.965784	-0.533333
929	CD14	1.50303	1.23333	-1.59401	-1.53333	1.30134	-0.19
958	CD40	-1.01463	-0.85	1.27743	1.29	1.62039	0.55
1437	CSF2	-2.96428	-3.14	-0.127902	-0.08	-2.60343	-3.73333
1509	CTSD	0.972203	0.716667	0.213793	0.306667	1.23437	-0.0566667
1513	CTSK	0.723482	0.0533333	-0.408343	-0.3	0.694751	-0.806667
1522	CTSZ	1.20018	0.536667	1.28802	1.03	3.04813	2.02333
2152	F3	-2.4622	-2.45667	-0.884154	-0.556667	-2.66036	-3.27667
3055	HCK	1.05931	0.613333	0.897452	0.596667	2.03511	0.573333
3576	IL8	-1.64949	-1.57667	-0.0632923	-0.12	-0.861159	-1.8
3663	IRF5	1.40881	1.24333	0.623974	0.713333	1.10603	-0.03
3976	LIF	-2.44626	-2.3	-0.0312187	-0.473333	-1.10522	-2.07833
4055	LTBR	1.73413	1.29333	1.06243	1.00333	1.87415	0.82
5008	OSM	-1.29012	-1.61	-1.08761	-1.36667	0.187405	-1.10333
5338	PLD2	1.30625	0.64	0.465798	0.23	1.612	0.433333
6696	SLC11A1	1.05018	0.483333	-0.228508	0.0833333	1.065	0.243333
6850	SPP1	-0.527897	-0.903333	1.71499	1.49	3.99963	2.81333
10437	SYK	1.08615	0.686667	-0.123497	-0.396667	0.886055	-0.0733333
51561	IFI30	1.38424	0.99	0.182226	0.06	1.93579	0.933333
353376	TLR8	1.67308	0.943333	2.65736	1.42667	3.27668	1.16
51561	IL23A	-2.84496	-2.61333	1.50593	1.51667	-1.01657	-1.94667
57192	MCOLN1	0.607287	1.15333	0.455592	-0.426667	1.75707	-0.536667
353376	TICAM2	1.96845	0.783333	1.27684	0.16	2.25376	-0.376667

## Sheet: 工作表2
Seq-RNA和RT-PCR的相关性
		为补充的4个基因。模板量尽管提高了10倍，但与未提高时的结果差异不大！
		表示删除这些基因的数据，Seq-RNA和Exp-RT-PCR的数据相关性可极显著提高。
		表示需要提高cDNA模板浓度的基因。
	加粗	表示引物设计不合适。
			Mic VS Nor						Ant VS Nor						Ant VS Mic
NO	geneID	Symbol	Seq_log2Ratio(Mic_2h/Nor_2h)	Exp_log2Ratio(Mic_2h/Nor_2h)	Seq_log2Ratio(Mic_4h/Nor_2h)	Exp_log2Ratio(Mic_4h/Nor_2h)	Seq_log2Ratio(Mic_8h/Nor_2h)	Exp_log2Ratio(Mic_8h/Nor_2h)	Seq_log2Ratio(Ant_2h/Nor_2h)	Exp_log2Ratio(Ant_2h/Nor_2h)	Seq_log2Ratio(Ant_4h/Nor_2h)	Exp_log2Ratio(Ant_4h/Nor_2h)	Seq_log2Ratio(Ant_8h/Nor_2h)	Exp_log2Ratio(Ant_8h/Nor_2h)	Seq_log2Ratio(Ant_2h/Mic_2h)	Exp_log2Ratio(Ant_2h/Mic_2h)	Seq_log2Ratio(Ant_4h/Mic_4h)	Exp_log2Ratio(Ant_4h/Mic_4h)	Seq_log2Ratio(Ant_8h/Mic_8h)	Exp_log2Ratio(Ant_8h/Mic_8h)
1	535	ATP6V0A1	1.39803	0.456667	0.930737	0.113333	0.965784	-0.35	0.115477	0.0433333	1.27922	0.48	1.36048	0.596667	-1.28255	-0.913333	0.348486	0.57	0.394697	0.883333
1	535	ATP6V0A1	1.39803	0.42	0.930737	0.22	0.965784	-0.533333	0.115477	-0.0366667	1.27922	0.69	1.36048	0.466667	-1.28255	-0.95	0.348486	0.576667	0.394697	0.923333
2	929	CD14	1.50303	1.23333	-1.59401	-1.53333	1.30134	-0.19	-0.0334465	0.29	-0.598552	-0.383333	2.41476	2	-1.53648	-1.47333	0.995456	1.39667	1.11341	2.00333
3	958	CD40	-1.01463	-0.85	1.27743	1.29	1.62039	0.55	0.0994647	-0.04	1.74934	1.79	1.78306	1.35	1.1141	0.66	0.471908	0.68	0.162669	1.02
5	1437	CSF2	-2.96428	-3.14	-0.127902	-0.08	-2.60343	-3.73333	-0.206196	-0.3	-0.740279	-0.716667	-3.82047	-4.555	2.75808	2.69	-0.612377	-0.423333	-1.21704	-0.658333
6	1509	CTSD	0.972203	0.716667	0.213793	0.306667	1.23437	-0.0566667	-0.169197	0.00666667	0.338382	0.26	1.19126	0.326667	-1.1414	-0.99	0.124589	0.59	-0.04311	0.423333
7	1513	CTSK	0.723482	0.0533333	-0.408343	-0.3	0.694751	-0.806667	-0.280587	0.0633333	0.920692	0.21	0.976321	0.106667	-1.00407	-0.463333	1.32903	0.773333	0.28157	0.876667
8	1522	CTSZ	1.20018	0.536667	1.28802	1.03	3.04813	2.02333	0.276963	-0.05	1.32185	1.39333	3.37714	3.02333	-0.923213	-0.72	0.0338386	0.586667	0.329009	1.19333
9	2152	F3	-2.4622	-2.45667	-0.884154	-0.556667	-2.66036	-3.27667	-0.132358	-0.256667	-1.45417	-0.986667	-3.67561	-3.87667	2.32984	1.59333	-0.570018	-0.16	-1.01525	-0.666667
11	3055	HCK	1.05931	0.613333	0.897452	0.596667	2.03511	0.573333	0.12041	-0.0666667	1.17074	0.923333	2.25418	1.76	-0.938905	-1.21	0.273291	0.72	0.219067	1.16
12	3576	IL8	-1.64949	-1.57667	-0.0632923	-0.12	-0.861159	-1.8	0.0201697	-0.12	-0.332463	-0.0633333	-1.9625	-2.35333	1.66966	1.17333	-0.269171	0.426667	-1.10134	-0.206667
13	3663	IRF5	1.40881	1.24333	0.623974	0.713333	1.10603	-0.03	-0.303392	0.106667	0.805714	0.933333	0.728137	0.433333	-1.7122	-1.77	0.18174	0.546667	-0.37789	0.316667
14	3976	LIF	-2.44626	-2.3	-0.0312187	-0.473333	-1.10522	-2.07833	-0.652707	-0.42	-1.18322	-0.951667	-1.81399	-1.47667	1.79355	1.27333	-1.152	-0.208333	-0.708769	0.535
15	4055	LTBR	1.73413	1.29333	1.06243	1.00333	1.87415	0.82	0.210698	0.103333	1.086	0.996667	2.21223	1.02833	-1.52343	-1.47333	0.0235685	0.363333	0.338082	0.555
17	5008	OSM	-1.29012	-1.61	-1.08761	-1.36667	0.187405	-1.10333	0.00211527	-0.0266667	-1.74568	-1.72	-0.603316	-1.03667	1.29224	1.05333	-0.658071	-0.106667	-0.790721	-0.12
19	5338	PLD2	1.30625	0.64	0.465798	0.23	1.612	0.433333	0.116077	-0.186667	0.972444	0.72	2.17598	1.55667	-1.19017	-1.1	0.506646	0.783333	0.563976	1.10333
20	6556	SLC11A1	1.05018	0.483333	-0.228508	0.0833333	1.065	0.243333	0.0714289	0.326667	-0.118424	0.546667	0.852344	1.23667	-0.978754	-0.29	0.110083	0.686667	-0.212652	1.18667
21	6696	SPP1	-0.527897	-0.903333	1.71499	1.49	3.99963	2.81333	0.489001	0.04	1.40635	0.87	3.02954	2.37	1.0169	0.663333	-0.308635	0.0166667	-0.970095	-0.403333
22	6850	SYK	1.08615	0.686667	-0.123497	-0.396667	0.886055	-0.0733333	0.109312	-0.08	0.347923	0.223333	1.58123	0.943333	-0.976833	-1.39333	0.47142	0.936667	0.695171	0.953333
25	10437	IFI30	1.38424	0.99	0.182226	0.06	1.93579	0.933333	0.0788713	-0.133333	0.556167	0.43	1.72129	1.46667	-1.30537	-1.61	0.37394	0.693333	-0.214499	0.426667
28	51311	TLR8	1.67308	0.943333	2.65736	1.42667	3.27668	1.16	0.227133	-0.646667	3.16697	2.35667	4.04822	2.65	-1.44594	-2.04	0.509612	1.11667	0.771535	1.41667
29	51561	IL23A	-2.84496	-2.61333	1.50593	1.51667	-1.01657	-1.94667	0.117	-0.0833333	1.19434	1.41	-2.36779	-2.74333	2.96196	1.85	-0.311586	0.233333	-1.35123	-0.82
30	57192	MCOLN1	0.607287	1.15333	0.455592	-0.426667	1.75707	-0.536667	-0.450146	0.3	0.289507	1.12667	1.45251	1.44	-1.05743	-1.34667	-0.166085	1.66	-0.304561	1.9
34	353376	TICAM2	1.96845	0.783333	1.27684	0.16	2.25376	-0.376667	0.767166	-0.163333	1.01381	0.643333	2.26534	1.10667	-1.20128	-1.42	-0.263034	0.746667	0.011588	1.44667
		up	12	4	7	6	14	3	0	0	9	5	14	12	8	6	1	3	1	9
		down	7	6	2	2	4	6	0	0	3	1	5	6	10	10	1	0	4	0
23	7045	TGFBI	1.53405	-1.79	-0.888252	0.7	-0.961781	-0.79	-0.253384	0.456667	-0.379965	-0.373333	-0.253384	-2.08667	-1.78743	1.56667	0.508287	-0.733333	0.708396	-1.32
18	5337	PLD1	1.27426	-0.163333	2.41447	1.12333	2.55612	0.346667	0.517276	-0.483333	2.57894	1.04667	2.76288	1.23	-0.756986	-0.836667	0.164465	0.286667	0.206757	1.05667
31	64332	NFKBIZ	-1.80035	-2.12	-0.614888	-1.63	-1.68041	-3.25667	0.0313941	-0.166667	-0.348908	-0.566667	-1.63997	-3.11	1.83175	1.54667	0.265981	1.41333	0.0404466	0.0133333
32	79168	LILRA6	0.899858	3.02667	1.5736	1.96333	3.08486	-0.48	-0.6924	1.55	1.83092	0.686667	3.14251	0.73	-1.59226	-1.62667	0.257321	-1.06333	0.0576449	1.37333
4	1174	AP1S1	0.214505	1.06333	1.46243	2.33667	2.52691	3.36833	-1.01106	1.23333	1.40537	2.95	3.0907	3.72333	-1.22556	-0.33	-0.0570632	0.816667	0.563788	0.291667
